# Supplementary material for: Echinacea purpurea Polysaccharide Ameliorates Dextran Sulfate Sodium-Induced Colitis by Restoring the Intestinal Microbiota and Inhibiting the TLR4-NF-κB Axis
Source: Nutrients. 2024 Apr 26;16(9):1305. doi: 10.3390/nu16091305 (PMC11085647; doi:10.3390/nu16091305)
Supplement: Supplementary file 1 [file nutrients-16-01305-s001.zip]

Archive with 1 entries (1 files):
- nutrients-2952480-supplementary.xlsx
