# Supplementary material for: Echinacea purpurea Polysaccharide Ameliorates Dextran Sulfate Sodium-Induced Colitis by Restoring the Intestinal Microbiota and Inhibiting the TLR4-NF-κB Axis
Source: Nutrients. 2024 Apr 26;16(9):1305. doi: 10.3390/nu16091305 (PMC11085647; doi:10.3390/nu16091305)
Supplement: Supplementary file 1 [file nutrients-16-01305-s001.zip › nutrients-2952480-supplementary.xlsx]

## Sheet: Table S1
Table S1. All primers
Primer name	Primer sequence
β-Actin-F	CTGGAACGGTGAAGGTGACA
β-Actin-R	AAGGGACTTCCTGTAACAATGCA
TNF-α-F	GGTGCCTATGTCTCAGCCTCTT
TNF-α-R	GCCATAGAACTGATGAGAGGGAG
IL-1β-F	TGGACCTTCCAGGATGAGGACA
IL-1β-R	GTTCATCTCGGAGCCTGTAGTG
IL-6-F	CTGCAAGAGACTTCCATCCAG
IL-6-R	AGTGGTATAGACAGGTCTGTTGG
